# Supplementary material for: Investigation of the Optimal Prime Boost Spacing Regimen for a Cancer Therapeutic Vaccine Targeting Human Papillomavirus
Source: Cancers (Basel). 2022 Sep 5;14(17):4339. doi: 10.3390/cancers14174339 (PMC9454731; doi:10.3390/cancers14174339)
Supplement: Supplementary file 1 [file cancers-14-04339-s001.zip]

Archive with 3 entries (3 files):
- Supplemental Figure S1.pdf
- Supplemental Figure S2.pdf
- Supplemental File S1.xlsx
